# Supplementary material for: In Silico Discovery and Optimisation of a Novel Structural Class of Hsp90 C-Terminal Domain Inhibitors
Source: Biomolecules. 2022 Jun 24;12(7):884. doi: 10.3390/biom12070884 (PMC9312846; doi:10.3390/biom12070884)
Supplement: Supplementary file 1 [file biomolecules-12-00884-s001.zip]

Archive with 1 entries (1 files):
- biomolecules-1762543-supplementary.pdf
